# Supplementary material for: User Based Development and Test of the EXOTIC Exoskeleton: Empowering Individuals with Tetraplegia Using a Compact, Versatile, 5-DoF Upper Limb Exoskeleton Controlled through Intelligent Semi-Automated Shared Tongue Control
Source: Sensors (Basel). 2022 Sep 13;22(18):6919. doi: 10.3390/s22186919 (PMC9502221; doi:10.3390/s22186919)
Supplement: Supplementary file 1 [file sensors-22-06919-s001.zip]

Archive with 1 entries (1 files):
- sensors-1902576-Supplementary Video S1.mp4
